# Supplementary material for: Production of Reactive Oxygen Species by Epicardial Adipocytes Is Associated with an Increase in Postprandial Glycemia, Postprandial Insulin, and a Decrease in Serum Adiponectin in Patients with Severe Coronary Atherosclerosis
Source: Biomedicines. 2022 Aug 22;10(8):2054. doi: 10.3390/biomedicines10082054 (PMC9405686; doi:10.3390/biomedicines10082054)
Supplement: Supplementary file 1 [file biomedicines-10-02054-s001.zip]

Archive with 1 entries (1 files):
- biomedicines-1860765-supplementary.pdf
